# Supplementary material for: Novel bioactive extract from yarrow obtained by the supercritical antisolvent-assisted technique inhibits lipid metabolism in colorectal cancer
Source: Front Bioeng Biotechnol. 2024 Mar 21;12:1256190. doi: 10.3389/fbioe.2024.1256190 (PMC10991822; doi:10.3389/fbioe.2024.1256190)
Supplement: Supplementary file 5 [file Table1.XLSX]

## Sheet: Table S1
Table S1. Forward and reverse oligonucleotides used for qPCR
Gene	Forward	Reverse
SREBF1	CCGCCGCGCCTTGAC	AGCATAGGGTGGGTCAAATAGG
FASN	ACAGGGACAACCTGGAGTTCT	CTGTGGTCCCACTTGATGAGT
ABCA1	ACCCACCCTATGAACAACATGA	GAGTCGGGTAACGGAAACAGG
APOA1	CCCTGGGATCGAGTGAAGGA	CTGGGACACATAGTCTCTGCC
SCD-1	TGCCCACCACAAGTTTTCAG	CATCAGCAAGCCAGGTTTGT
E-CADHERIN (CDH1)	GAACGCATTGCCACATACAC	GAATTCGGGCTTGTTGTCAT
NA+/K+ATPASE B1(ATP1B1)	GCCTCCCAAGAATGAGTCCT	ATTTGGGCTGCAGGAGTTTG
N-CADHERIN (CDH2)	CGGTTTCATTTGAGGGCACA	TTGGAGCCTGAGACACGATT
VIMENTIN	GAGTCCACTGAGTACCGGAG	ACGAGCCATTTCCTCCTTCA
18S	ACCCGTTGAACCCCATTCGTGA	GCCTCACTAAACCATCCAATCGG
